# Supplementary material for: Potential Drug Development Candidates for Human Soil-Transmitted Helminthiases
Source: PLoS Negl Trop Dis. 2011 Jun 7;5(6):e1138. doi: 10.1371/journal.pntd.0001138 (PMC3111745; doi:10.1371/journal.pntd.0001138)
Supplement: Appendix S2 — Additional details on approved animal health compounds identified, including compound class, generic name, chemical structure, current supplier, patent approval, U.S. approval, mode of action, more specifics on parasite claims and efficacy/resistance, dose rates, more on safety and toxicity issues and an overall assessment of current use in veterinary medicine. (XLS) [file pntd.0001138.s002.xls]

## Sheet: Sheet1
Animal Health Anthelmintic Review - Approved Drugs
Compound General Information						Parasite and Animal Coverage
Compound Class	Generic Name	Structure	Current Supplier	US Patent Approval	US Approval	MOA	Animal Species covered Parasite Claims	Efficacy/Resistance	Dose Rate (mg/kg)	Safety and Toxicity Issues	Summary use in AH
Avermectins	Ivermectin		Merck / Merial	1980 generic	1984	Glutamate and GABA gated Cl- channel agonist	All livestock and companion animals *BS GI nematodes - adults and 4th stage larvae - persistant activiity *lungworm *cattle grubs, sucking live, mites *prevention of heartworm disease caused by Dirofilaria immitis (canine heartworm)	*excellent BS nematocide *no activity vs flukes or tapeworms *reported resistance in sheep stomach parasites and Cooperia resistance in cattle	200 ug/kg	*potent compounds but wide safety margins above use levels *no reproductive safety issues	*still a most effective anthelmintic in a wide variety of animals and parasites with little resistance except in sheep
Milbemycins	Moxidectin		Fort Dodge (Pfizer)	1987 generic	1997	Glutamate and GABA gated Cl- channel agonist	Beef and non-lactating dairy cattle, horses, dogs *BS GI nematodes - adult and immature - persistant activity *Lungworm (Dictyocaulus viviparus) - adult and immature *Eyeworm - Thelazia spp. *Sucking lice, fly grugs, mange mites	excellent but reported resistance with parasites resistant to other MLs	200 ug/kg	*potent compounds but wide safety margins above use levels *no reproductive safety issues	*good market but has not replaced ivermectin as the primary ML anthelmintic
Benzimidazoles	Albendazole		GSK	1975 generic	1989	Tubulin formation inhibitor	Beef and dairy cattle, sheep *Fasciola hepatica *Tapeworms *BS GI tract nematodes, including inhibited larvae *Dictyocaulus viviparus	good but widespread resistance issues amongst sheep parasites, particularly Haemonchus contortus	10 mg/kg	BZ class are teratogens, particularly in first trimester	*old but still usuable anthelmintic particularly in combination with MLs
Depsipeptides	Emodepside		Bayer	1996	2007	*binds to GCPR lactophilins *inhibits pharyngeal pumping and paralysis	Cats *Hookworm (Ancylostoma tubaeforme) *Ascarid (Toxacara cati) *Tapeworm (Dipylidium caninum and Taenia taeniaformis) - praziquantel	*excellent BS Intestinal nematocide in dogs (not approved) *known to have excellent antifilarial activity (Dirofilaria immitis and Onchocerca spp.) *no resistance reported	3 mg/kg	emodepside safe in dogs; aniline analogs is quite toxic	*novel anthelmintic of high interest in AH but very limited use due to cost and formulation issues
Paraher- quamides	Derquantel		Pfizer	tbd	not approved	*nicotinic antagonist inducing flaccid paralysis	Sheep *Most GI tract nematodes in sheep, including ones resistant to approved anthelmintics *not very effective vs Oesophagostomum, Ostertagia, Trichuris and Dictycaulus (lungworm) so product is combined with abamectin	*excellent vs fairly limited spectrum vs sheep parasites *requires combination with an avermectin *effective vs strains resistant to other anthelmintics	2 mg/kg	*meets "safety targets" in rat, dog, sheep, cattle *not safe in horses	*meets a great need as active against multiply resistant parasites
Hexahydroxy- pyrazines	DEC		Generic	1949 generic	1974	*inhibitor of arachidonic acid metabolism in MF *MF more susceptible to immune attack	Dogs *prevention of heartworm disease caused by Dirofilaria immitis (canine hearworm)	*good efficacy but requirement for daily treatment led to use of ivermectin (30 day preventative) *no reported resistance	6 mg/kg	contra-indicated for use in dogs infected with heartworm	*still used in AH but mostly supplanted by the AVMS and Milbemycins for canine heartworm disease prevention
	Piperazine		Dow	1959 generic	1955	GABA agonist	Chickens, turkeys, pigs *Ascarids (Ascaridia spp and Ascaris suum) in birds and swine *Oesophagostomum spp) in swine	*good but very limited *resistance issues and usually used in combination	~100 mg/kg	Acute oral Rat LD50: 1900 mg/kg	*limited use in AH; largely replacead by more broad spectrum anthelmintics
	Praziquantel		Bayer	1975 generic	1981	voltage dependent Ca++ channels	Dog, cat, horse Canine tapeworms: Dipylidium caninum and Echinococcus multilocularis	*excellent *no reported resistance	~7.5 mg/kg	safe for use in pregnant dogs	primary therapy for tapeworms in animals
Tetrahydro- pyrimidines	Pyrantel pamoate		Pfizer	1968 generic	1976	*depolarizing neuromuscular blocking agent, producing spastic paralysis	Horse, dog *Ascarids and hookworms in dogs *GI parasites in horses except tapeworms	*good to excellent *no resistance reported in approved animal species	5 to 10 mg/kg	high safety margin	limited spectrum so used in combination
Imidazo- thiazoles	Levamisole		Janssen	1966 generic	1988	*inhibits succinic dehydrogenase in parasite muscle, decreasing muscle activity	Cattle, sheep *BS GI nematodes and lungworm	*Excellent *widespread resistance particularly amongst Haemonchus contortus	~4 mg/kg	Acute oral Rat LD50: 180 mg/kg	*used in AH but much parasite resistance, particularly in sheep
Amino-acetonitriles	Monepantel		Novartis	2009	not approved	*novel helminth nicotinic acetylcholine receptor agonist *causes hypercontraction of body and spasmodic contraction of pharynx *effective vs parasites resistant to known anthelmintics	Sheep *BS GI nematodes	*excellent; active vs AVM, BZ and LEV resistance parasites *no field resistance reported (launched 2009)	2.5 mg/kg	*no contraindications *no adverse effects reported *no effects on reproduction in rats or rabbits *non-mutagenic	*not effective vs ascarids
Salicylanilides	Closantel		Janssen	1976 generic	not approved	uncoupler	Sheep Liver Fluke *Fasciola hepatica *Fascioloides magna *Stomach helminths: Haemonchus contortus	*highly effective vs adults and 6-8 week old immatures *not effective vs earlier stages	7.5 mg/kg	only for use in male sheep	*limited product use in AH *not approved in the US
	Rafoxanide		Merck	1969 generic	not approved	uncoupler	Cattle, sheep *Adult liver fluke; some efficacy vs immatures *GI nematodes *Bot fly	mediocre vs liver fluke	7.5 mg/kg	*defects can be observed in teratogenicity studies in rats and rabbits but NOELs have been set.	*limited product use in AH *not approved in the US
Phenyl-sulfonamide	Clorsulon		Merck	1976 generic	1985	inhibition of glycolysis	Cattle *Adult and immature liver fluke (Fasciola hepatica)	good	7 mg/kg	very safe drug	still a useful product in AH
Biphenyl- sulfides	Bithionol		Monsanto	1958 generic	not approved	anthelmintic in sulfoxide form	Ruminants *Rumen flukes (Paramphistoma spp.) *Liver flukes (Fasciola and Fascioloides spp.) *Tapeworm (Moniezia spp.)		40 mg/kg	*sulfoxide form toxic at 280 mg/kg BW *contraindicated in animals with renal disease	*limited product use in AH *not approved in the US
	Febantel		Bayer	1975 generic	1978	pro-benzimidazole	Horse, dog, cat *Canine Intestinal tract nematodes including whipworm (Trichuris vulpis)	excellent vs limited spectrum in dogs	~30 mg/kg	teratogenicity in first trimester as is a pro-benzimidazole	*BZ type compound with limited spectrum *must be combined with other anthelmintics for complete spectrum in dogs
Misc	Nitroscanate		Novartis	1972 generic	not approved	decreases parasite cellular energy production	Dog: BS intestinal parasites		50 mg/kg	safe to give to pregnant animals	*limited use in veterinary medicine
	Nitroxynil		generic	1966 generic	not approved	uncoupler	Cattle, sheep *Flukes - adult and immatures *GI parasites in Cattle and Sheep (Haemonchus spp.; Oesophagostomum spp., Bunostomum phlebotomum)		10 mg/kg	no safety issues reported	*limited use in veterinary medicine
